# Supplementary material for: (E)-2,3-Bis[(E)-benzyl­idene­amino]­but-2-enedinitrile
Source: Acta Crystallogr Sect E Struct Rep Online. 2012 Feb 10;68(Pt 3):o688. doi: 10.1107/S1600536812005363 (PMC3295470; doi:10.1107/S1600536812005363)
Supplement: Supplementary file 1 [file e-68-0o688-sup1.cif]

##############################################################################
#                                                                            #
# This CIF contains the data in a paper accepted for publication in          #
# Acta Crystallographica Section E. It conforms to the requirements of       #
# Notes for Authors for Acta Crystallographica Section E, and has been       #
# peer reviewed under the auspices of the IUCr Commission on Journals.       #
#                                                                            #
# Full details of the Crystallographic Information File format               #
# are given in the paper "The Crystallographic Information File (CIF):       #
# a New Standard Archive File for Crystallography" by S. R. Hall, F. H.      #
# Allen and I. D. Brown [Acta Cryst. (1991), A47, 655-685].                  #
#                                                                            #
# The current version of the core CIF dictionary is obtainable from          #
# ftp://ftp.iucr.org/pub/cif_core.dic.                                       #
#                                                                            #
# Software is freely available for graphical display of the structure(s)     #
# in this CIF. For information consult the CIF software page                 #
# http://www.iucr.org/resources/cif/software.                                #
#                                                                            #
# This file may be used for bona fide research purposes within the           #
# scientific community so long as proper attribution is given to the journal # 
# article from which it was obtained.                                        #
#                                                                            #
##############################################################################
data_I
_audit_creation_method     SHELXL-97
_chemical_name_systematic
;
(<i>E</i>)-2,3-Bis[(<i>E</i>)-benzylideneamino]but-2-enedinitrile
;
_chemical_name_common     ?
_chemical_formula_moiety     'C18 H12 N4'
_chemical_formula_sum     'C18 H12 N4'
_chemical_formula_iupac     'C18 H12 N4'
_chemical_formula_weight     284.32
_chemical_melting_point     ?
_symmetry_cell_setting     triclinic
_symmetry_space_group_name_H-M     'P -1'
_symmetry_space_group_name_Hall     '-P 1'
loop_
    _symmetry_equiv_pos_as_xyz
    'x, y, z'
    '-x, -y, -z'
_cell_length_a     6.389(4)
_cell_length_b     7.608(5)
_cell_length_c     8.311(5)
_cell_angle_alpha     103.96(5)
_cell_angle_beta     91.67(5)
_cell_angle_gamma     102.97(5)
_cell_volume     380.6(4)
_cell_formula_units_Z     1
_cell_measurement_reflns_used     2824
_cell_measurement_theta_min     3.3
_cell_measurement_theta_max     26
_cell_measurement_temperature     295(2)
_exptl_crystal_description     needle
_exptl_crystal_colour     yellow
_exptl_crystal_size_max     0.50
_exptl_crystal_size_mid     0.20
_exptl_crystal_size_min     0.10
_exptl_crystal_density_diffrn     1.241
_exptl_crystal_density_meas     ?
_exptl_crystal_density_method     'not measured'
_exptl_crystal_F_000     148
_exptl_absorpt_coefficient_mu     0.077
_exptl_absorpt_correction_type     multi-scan
_exptl_absorpt_process_details     '(Blessing, 1995)'
_exptl_absorpt_correction_T_min     0.9625
_exptl_absorpt_correction_T_max     0.9923
_exptl_special_details
;
^1^H NMR (500 MHz, CD3CN): 7.52 (t, 4H, m-phenyl), 7.60 (t, 2H, p-phenyl), 8.02
(d, 4H, o-phenyl), 8.75 (s, 2H, imine).
;
_diffrn_ambient_temperature     295(2)
_diffrn_radiation_type     MoK\a
_diffrn_radiation_wavelength     0.71073
_diffrn_radiation_source     'fine-focus sealed tube'
_diffrn_radiation_monochromator     graphite
_diffrn_measurement_device_type     'Oxford Diffraction Xcalibur 2 CCD'
_diffrn_measurement_method     '\w scans at fixed \q angles'
_diffrn_detector_area_resol_mean     ?
_diffrn_reflns_number     2824
_diffrn_reflns_av_R_equivalents     0.0247
_diffrn_reflns_av_sigmaI/netI     0.0367
_diffrn_reflns_theta_min     3.28
_diffrn_reflns_theta_max     26.05
_diffrn_reflns_theta_full     26.02
_diffrn_measured_fraction_theta_max     0.995
_diffrn_measured_fraction_theta_full     0.997
_diffrn_reflns_limit_h_min     -6
_diffrn_reflns_limit_h_max     7
_diffrn_reflns_limit_k_min     -9
_diffrn_reflns_limit_k_max     9
_diffrn_reflns_limit_l_min     -9
_diffrn_reflns_limit_l_max     10
_diffrn_standards_number     0
_diffrn_standards_interval_count     0
_diffrn_standards_interval_time     0
_diffrn_standards_decay_%     0
_refine_special_details
;
Refinement of <i>F</i>^2^ against ALL reflections. The weighted <i>R</i>-factor
<i>wR</i> and goodness of fit <i>S</i> are based on <i>F</i>^2^, conventional
<i>R</i>-factors <i>R</i> are based on <i>F</i>, with <i>F</i> set to zero for
negative <i>F</i>^2^. The threshold expression of <i>F</i>^2^ >
2\s(<i>F</i>^2^) is used only for calculating <i>R</i>-factors(gt) <i>etc</i>.
and is not relevant to the choice of reflections for refinement.
<i>R</i>-factors based on <i>F</i>^2^ are statistically about twice as large
as those based on <i>F</i>, and <i>R</i>- factors based on ALL data will be
even larger.
;
_reflns_number_total     1498
_reflns_number_gt     964
_reflns_threshold_expression     I>2\s(I)
_refine_ls_structure_factor_coef     Fsqd
_refine_ls_matrix_type     full
_refine_ls_R_factor_all     0.0663
_refine_ls_R_factor_gt     0.0447
_refine_ls_wR_factor_gt     0.1100
_refine_ls_wR_factor_ref     0.1166
_refine_ls_goodness_of_fit_ref     0.894
_refine_ls_restrained_S_all     0.894
_refine_ls_number_reflns     1498
_refine_ls_number_parameters     100
_refine_ls_number_restraints     0
_refine_ls_hydrogen_treatment     constr
_refine_ls_weighting_scheme     calc
_refine_ls_weighting_details
         'calc w=1/[\s^2^(Fo^2^)+(0.0717P)^2^+0.0000P] where P=(Fo^2^+2Fc^2^)/3'
_atom_sites_solution_hydrogens     geom
_atom_sites_solution_primary     direct
_atom_sites_solution_secondary     difmap
_refine_ls_shift/su_max     0.000
_refine_ls_shift/su_mean     0.000
_refine_diff_density_max     0.106
_refine_diff_density_min     -0.209
_refine_ls_extinction_method     none
_refine_ls_extinction_coef     ?
loop_
    _atom_type_symbol
    _atom_type_description
    _atom_type_scat_dispersion_real
    _atom_type_scat_dispersion_imag
    _atom_type_scat_source
    C C 0.0033 0.0016 'International Tables Vol C Tables 4.2.6.8 and 6.1.1.4'
    H H 0.0000 0.0000 'International Tables Vol C Tables 4.2.6.8 and 6.1.1.4'
    N N 0.0061 0.0033 'International Tables Vol C Tables 4.2.6.8 and 6.1.1.4'
_computing_data_collection     'CrysAlis CCD (Oxford Diffraction, 2008)'
_computing_cell_refinement     'CrysAlis CCD (Oxford Diffraction, 2008)'
_computing_data_reduction     'CrysAlis RED (Oxford Diffraction, 2008)'
_computing_structure_solution     'SHELXS97 (Sheldrick, 2008)'
_computing_structure_refinement     'SHELXL97 (Sheldrick, 2008)'
_computing_molecular_graphics     'ORTEP-3 (Farrugia, 1997)'
_computing_publication_material     'publCIF (Westrip, 2010)'
loop_
    _atom_site_type_symbol
    _atom_site_label
    _atom_site_fract_x
    _atom_site_fract_y
    _atom_site_fract_z
    _atom_site_U_iso_or_equiv
    _atom_site_adp_type
    _atom_site_calc_flag
    _atom_site_refinement_flags
    _atom_site_occupancy
    _atom_site_symmetry_multiplicity
    _atom_site_disorder_assembly
    _atom_site_disorder_group
    C C1 -0.8068(3) 0.8047(3) 0.9287(2) 0.0708(5) Uani d . 1 1 . .
    H H1 -0.9171 0.8241 0.9965 0.085 Uiso calc R 1 1 . .
    C C2 -0.7329(3) 0.9254(3) 0.8351(2) 0.0664(5) Uani d . 1 1 . .
    H H2 -0.7932 1.0265 0.8383 0.080 Uiso calc R 1 1 . .
    C C3 -0.5686(2) 0.8984(2) 0.7353(2) 0.0547(4) Uani d . 1 1 . .
    H H3 -0.5176 0.9818 0.6720 0.066 Uiso calc R 1 1 . .
    C C4 -0.7201(3) 0.6539(3) 0.9241(2) 0.0670(5) Uani d . 1 1 . .
    H H4 -0.7715 0.5720 0.9887 0.080 Uiso calc R 1 1 . .
    C C5 -0.5573(2) 0.6243(2) 0.82398(19) 0.0544(4) Uani d . 1 1 . .
    H H5 -0.4998 0.5215 0.8202 0.065 Uiso calc R 1 1 . .
    C C6 -0.4787(2) 0.74650(19) 0.72903(16) 0.0436(4) Uani d . 1 1 . .
    C C7 -0.3065(2) 0.72118(19) 0.62138(17) 0.0451(4) Uani d . 1 1 . .
    H H7 -0.2608 0.8070 0.5592 0.054 Uiso calc R 1 1 . .
    C C8 0.0179(2) 0.7027(2) 0.40742(18) 0.0469(4) Uani d . 1 1 . .
    C C9 -0.0504(2) 0.57010(17) 0.50538(16) 0.0399(3) Uani d . 1 1 . .
    N N1 0.0604(2) 0.81235(19) 0.33473(18) 0.0687(5) Uani d . 1 1 . .
    N N2 -0.21601(17) 0.58581(15) 0.60912(13) 0.0412(3) Uani d . 1 1 . .
loop_
    _atom_site_aniso_label
    _atom_site_aniso_U_11
    _atom_site_aniso_U_22
    _atom_site_aniso_U_33
    _atom_site_aniso_U_12
    _atom_site_aniso_U_13
    _atom_site_aniso_U_23
    C1 0.0504(10) 0.1120(15) 0.0524(10) 0.0354(10) 0.0149(8) 0.0092(10)
    C2 0.0622(11) 0.0768(11) 0.0636(11) 0.0404(9) 0.0068(9) 0.0018(9)
    C3 0.0541(9) 0.0575(9) 0.0552(9) 0.0230(8) 0.0095(7) 0.0101(7)
    C4 0.0553(10) 0.0953(13) 0.0575(10) 0.0227(10) 0.0167(8) 0.0273(10)
    C5 0.0481(9) 0.0645(9) 0.0553(9) 0.0207(8) 0.0091(7) 0.0168(8)
    C6 0.0369(7) 0.0502(8) 0.0406(8) 0.0138(6) 0.0035(6) 0.0026(6)
    C7 0.0439(8) 0.0442(8) 0.0489(8) 0.0131(7) 0.0105(7) 0.0115(7)
    C8 0.0472(8) 0.0461(8) 0.0510(8) 0.0166(6) 0.0142(7) 0.0128(7)
    C9 0.0363(7) 0.0415(7) 0.0415(7) 0.0085(6) 0.0073(6) 0.0101(6)
    N1 0.0862(11) 0.0602(8) 0.0735(10) 0.0251(8) 0.0335(8) 0.0327(8)
    N2 0.0375(6) 0.0438(7) 0.0440(7) 0.0133(5) 0.0101(5) 0.0102(5)
_geom_special_details
;
All s.u.'s (except the s.u. in the dihedral angle between two l.s. planes) are
estimated using the full covariance matrix. The cell s.u.'s are taken into
account individually in the estimation of s.u.'s in distances, angles and
torsion angles; correlations between s.u.'s in cell parameters are only used
when they are defined by crystal symmetry. An approximate (isotropic)
treatment of cell s.u.'s is used for estimating s.u.'s involving l.s. planes.
;
loop_
    _geom_bond_atom_site_label_1
    _geom_bond_atom_site_label_2
    _geom_bond_site_symmetry_2
    _geom_bond_distance
    _geom_bond_publ_flag
    C1 C2 . 1.358(2) ?
    C1 C4 . 1.375(2) ?
    C1 H1 . 0.9300 ?
    C2 C3 . 1.377(2) ?
    C2 H2 . 0.9300 ?
    C3 C6 . 1.392(2) ?
    C3 H3 . 0.9300 ?
    C4 C5 . 1.375(2) ?
    C4 H4 . 0.9300 ?
    C5 C6 . 1.381(2) ?
    C5 H5 . 0.9300 ?
    C6 C7 . 1.4551(19) ?
    C7 N2 . 1.2751(17) ?
    C7 H7 . 0.9300 ?
    C8 N1 . 1.1340(17) ?
    C8 C9 . 1.4456(19) ?
    C9 C9 2_566 1.352(2) ?
    C9 N2 . 1.3918(17) ?
loop_
    _geom_angle_atom_site_label_1
    _geom_angle_atom_site_label_2
    _geom_angle_atom_site_label_3
    _geom_angle_site_symmetry_1
    _geom_angle_site_symmetry_3
    _geom_angle
    _geom_angle_publ_flag
    C2 C1 C4 . . 120.52(15) ?
    C2 C1 H1 . . 119.7 ?
    C4 C1 H1 . . 119.7 ?
    C1 C2 C3 . . 120.11(15) ?
    C1 C2 H2 . . 119.9 ?
    C3 C2 H2 . . 119.9 ?
    C2 C3 C6 . . 120.20(16) ?
    C2 C3 H3 . . 119.9 ?
    C6 C3 H3 . . 119.9 ?
    C1 C4 C5 . . 120.00(17) ?
    C1 C4 H4 . . 120.0 ?
    C5 C4 H4 . . 120.0 ?
    C4 C5 C6 . . 120.29(15) ?
    C4 C5 H5 . . 119.9 ?
    C6 C5 H5 . . 119.9 ?
    C5 C6 C3 . . 118.88(13) ?
    C5 C6 C7 . . 122.30(13) ?
    C3 C6 C7 . . 118.82(14) ?
    N2 C7 C6 . . 122.49(13) ?
    N2 C7 H7 . . 118.8 ?
    C6 C7 H7 . . 118.8 ?
    N1 C8 C9 . . 175.27(15) ?
    C9 C9 N2 2_566 . 120.38(15) ?
    C9 C9 C8 2_566 . 118.58(14) ?
    N2 C9 C8 . . 121.04(11) ?
    C7 N2 C9 . . 119.86(12) ?
loop_
    _geom_torsion_atom_site_label_1
    _geom_torsion_atom_site_label_2
    _geom_torsion_atom_site_label_3
    _geom_torsion_atom_site_label_4
    _geom_torsion_site_symmetry_1
    _geom_torsion_site_symmetry_2
    _geom_torsion_site_symmetry_3
    _geom_torsion_site_symmetry_4
    _geom_torsion
    _geom_torsion_publ_flag
    C4 C1 C2 C3 . . . . -0.5(3) ?
    C1 C2 C3 C6 . . . . 0.5(3) ?
    C2 C1 C4 C5 . . . . -0.1(3) ?
    C1 C4 C5 C6 . . . . 0.7(3) ?
    C4 C5 C6 C3 . . . . -0.6(2) ?
    C4 C5 C6 C7 . . . . 179.93(14) ?
    C2 C3 C6 C5 . . . . 0.1(2) ?
    C2 C3 C6 C7 . . . . 179.53(14) ?
    C5 C6 C7 N2 . . . . -0.7(2) ?
    C3 C6 C7 N2 . . . . 179.89(12) ?
    C6 C7 N2 C9 . . . . -179.29(12) ?
    C9 C9 N2 C7 2_566 . . . 178.32(15) ?
    C8 C9 N2 C7 . . . . -1.5(2) ?
_iucr_refine_instructions_details
;
TITL I in P-1
CELL  0.71073   6.3890   7.6080   8.3110  103.956   91.668  102.970
ZERR     1.00   0.0000   0.0000   0.0000    0.000    0.000    0.000
LATT   1
SFAC  C    H    N
UNIT  18   12   4
MERG   2
FMAP   2
PLAN    5
SIZE     0.10   0.20   0.50
ACTA    50.00
BOND   $H
CONF
WGHT     0.07170
L.S.   4
FVAR    13.27026
C1    1   -0.806843    0.804663    0.928702    11.00000    0.05041    0.11200 =
        0.05243    0.00923    0.01487    0.03538
AFIX   43
H1    2   -0.917077    0.824123    0.996479    11.00000   -1.20000
AFIX    0
C2    1   -0.732873    0.925367    0.835079    11.00000    0.06220    0.07679 =
        0.06355    0.00184    0.00680    0.04044
AFIX   43
H2    2   -0.793243    1.026469    0.838325    11.00000   -1.20000
AFIX    0
C3    1   -0.568646    0.898354    0.735342    11.00000    0.05408    0.05746 =
        0.05520    0.01008    0.00953    0.02296
AFIX   43
H3    2   -0.517622    0.981808    0.671994    11.00000   -1.20000
AFIX    0
C4    1   -0.720069    0.653913    0.924094    11.00000    0.05533    0.09526 =
        0.05754    0.02726    0.01666    0.02266
AFIX   43
H4    2   -0.771489    0.571952    0.988703    11.00000   -1.20000
AFIX    0
C5    1   -0.557279    0.624309    0.823979    11.00000    0.04813    0.06446 =
        0.05532    0.01684    0.00906    0.02073
AFIX   43
H5    2   -0.499810    0.521531    0.820190    11.00000   -1.20000
AFIX    0
C6    1   -0.478739    0.746502    0.729034    11.00000    0.03693    0.05025 =
        0.04063    0.00263    0.00355    0.01382
C7    1   -0.306536    0.721180    0.621380    11.00000    0.04386    0.04415 =
        0.04886    0.01153    0.01049    0.01306
AFIX   43
H7    2   -0.260771    0.806981    0.559165    11.00000   -1.20000
AFIX    0
C8    1    0.017867    0.702687    0.407420    11.00000    0.04719    0.04612 =
        0.05098    0.01279    0.01419    0.01657
C9    1   -0.050414    0.570105    0.505382    11.00000    0.03627    0.04147 =
        0.04152    0.01009    0.00733    0.00850
N1    3    0.060440    0.812352    0.334729    11.00000    0.08616    0.06017 =
        0.07350    0.03269    0.03350    0.02507
N2    3   -0.216012    0.585807    0.609118    11.00000    0.03753    0.04376 =
        0.04403    0.01017    0.01008    0.01332
HKLF    4
END
;
data_global
_journal_date_recd_electronic     2012-01-18
_journal_date_accepted     2012-02-07
_journal_name_full     'Acta Crystallographica, Section E'
_journal_year     2012
_journal_volume     68
_journal_issue      3
_journal_page_first     o688
_journal_page_last     o688
_journal_paper_category     QO
_journal_paper_doi     10.1107/S1600536812005363
_journal_coeditor_code     EZ2280
_publ_contact_author_name     'Matthew P. Akerman'
_publ_contact_author_address
;
School of Chemistry and Physics
University of KwaZulu-Natal
Private Bag X01
Scottsville
Pietermaritzburg 3209
South Africa
;
_publ_contact_author_email     akermanm@ukzn.ac.za
_publ_contact_author_fax     '+27(0)33 260 5009'
_publ_contact_author_phone     '+27(0)33 260 5293'
_publ_section_title
;
(<i>E</i>)-2,3-Bis[(<i>E</i>)-benzylideneamino]but-2-enedinitrile
;
loop_
    _publ_author_name
    _publ_author_address
    'Akerman, Matthew P.'
;
School of Chemistry and Physics
University of KwaZulu-Natal
Private Bag X01
Scottsville
Pietermaritzburg 3209
South Africa
;
    'Maher, Sarah J.'
;
School of Chemistry and Physics
University of KwaZulu-Natal
Private Bag X01
Scottsville
Pietermaritzburg 3209
South Africa
;
