# Supplementary material for: (E)-2,3-Bis[(E)-benzyl­idene­amino]­but-2-enedinitrile
Source: Acta Crystallogr Sect E Struct Rep Online. 2012 Feb 10;68(Pt 3):o688. doi: 10.1107/S1600536812005363 (PMC3295470; doi:10.1107/S1600536812005363)
Supplement: Supplementary file 2 [file e-68-0o688-Isup2.hkl]

#
# h,k,l, Fc-squared, Fo-squared, sigma(Fo-squared) and status flag
#
data_I
_shelx_title ' BENZMALEO_YELLOW in P-1'
_shelx_refln_list_code          4
_shelx_F_calc_maximum       80.20
_exptl_crystal_F_000       148.00
_reflns_d_resolution_high  0.8093
 
loop_
 _symmetry_equiv_pos_as_xyz
 'x, y, z'
 '-x, -y, -z'
 
_cell_length_a     6.3890
_cell_length_b     7.6080
_cell_length_c     8.3110
_cell_angle_alpha 103.956
_cell_angle_beta   91.668
_cell_angle_gamma 102.970
 
_shelx_F_squared_multiplier     1.000
 
loop_
 _refln_index_h
 _refln_index_k
 _refln_index_l
 _refln_F_squared_calc
 _refln_F_squared_meas
 _refln_F_squared_sigma
 _refln_observed_status
   1   0   0        0.11        0.24      0.15 o
   2   0   0       10.11       10.93      0.53 o
   3   0   0        0.06        0.11      0.25 o
   4   0   0      281.22      299.88      4.38 o
   5   0   0        0.39        0.43      0.54 o
   6   0   0        1.18        1.45      0.62 o
   7   0   0        0.07        0.02      0.70 o
  -7   1   0        4.13        4.96      1.19 o
  -6   1   0        2.14        1.80      0.79 o
  -5   1   0       24.54       25.49      0.87 o
  -4   1   0        4.79        4.40      0.46 o
  -3   1   0       74.35       78.87      0.83 o
  -2   1   0       61.48       57.73      0.61 o
  -1   1   0      419.90      400.18      1.39 o
   1   1   0       18.62       21.01      1.99 o
   2   1   0       15.09       15.64      0.38 o
   3   1   0       19.95       18.80      0.45 o
   4   1   0       24.39       25.90      0.85 o
   5   1   0        2.20        1.42      0.58 o
   6   1   0        0.42        0.63      0.62 o
   7   1   0        0.29        0.37      0.74 o
  -7   2   0        1.31        1.27      1.11 o
  -6   2   0       86.60       86.19      8.25 o
  -5   2   0        0.23        0.15      0.44 o
  -4   2   0        6.40        6.47      0.41 o
  -3   2   0       16.55       17.63      0.43 o
  -2   2   0      341.86      365.25      2.29 o
  -1   2   0      487.76      524.67     11.05 o
   0   2   0      343.73      304.21      2.85 o
   1   2   0      160.22      156.47      4.49 o
   2   2   0        8.73        7.83      0.40 o
   3   2   0        5.17        4.28      0.35 o
   4   2   0        5.01        4.74      0.40 o
   5   2   0       19.09       17.74      1.27 o
   6   2   0        0.00       -0.18      0.93 o
   7   2   0        0.06       -0.78      1.03 o
  -7   3   0       13.66       13.49      1.40 o
  -6   3   0      129.63      141.11      2.93 o
  -5   3   0       17.71       15.66      0.72 o
  -4   3   0       51.29       48.53      1.44 o
  -3   3   0       27.38       24.50      0.71 o
  -2   3   0      338.91      387.68      2.14 o
  -1   3   0      175.46      176.87      3.21 o
   0   3   0        8.00        6.59      0.39 o
   1   3   0       24.20       24.92      1.25 o
   2   3   0      293.30      312.89      2.06 o
   3   3   0       15.29       15.65      0.59 o
   4   3   0        0.40        0.88      0.79 o
   5   3   0        0.97        0.46      0.90 o
   6   3   0       24.77       25.74      1.70 o
  -7   4   0        0.41        0.77      0.97 o
  -6   4   0       20.01       20.19      0.99 o
  -5   4   0      101.39       99.24      3.55 o
  -4   4   0        0.34        0.24      0.48 o
  -3   4   0       19.44       16.61      0.65 o
  -2   4   0       31.39       38.21      1.05 o
  -1   4   0       13.48       15.85      0.44 o
   0   4   0       12.81       12.45      0.47 o
   1   4   0       23.61       25.67      1.57 o
   2   4   0        3.80        4.00      0.38 o
   3   4   0        0.00        0.04      0.36 o
   4   4   0        0.36        0.43      0.88 o
   5   4   0        0.75        0.46      0.96 o
   6   4   0       14.45       14.38      1.50 o
  -7   5   0        2.54        1.39      1.00 o
  -6   5   0        2.39        1.88      0.69 o
  -5   5   0       44.31       41.31      1.19 o
  -4   5   0        0.33        0.52      0.49 o
  -3   5   0        8.19        8.25      0.60 o
  -2   5   0        2.01        1.90      0.37 o
  -1   5   0      129.64      123.73      3.20 o
   0   5   0        5.34        4.46      0.46 o
   1   5   0        1.01        1.47      0.36 o
   2   5   0        0.43        0.46      0.36 o
   3   5   0       21.86       20.19      2.42 o
   4   5   0        0.44        0.49      0.93 o
   5   5   0        1.14        0.71      1.10 o
  -7   6   0        0.22        1.70      0.78 o
  -6   6   0        6.38        7.86      0.82 o
  -5   6   0        1.44        1.71      0.63 o
  -4   6   0       30.63       26.25      1.47 o
  -3   6   0        5.01        4.19      0.58 o
  -2   6   0        0.95        1.34      0.51 o
  -1   6   0        0.52        0.72      0.31 o
   0   6   0       40.23       35.40      0.87 o
   1   6   0       26.85       27.35      1.43 o
   2   6   0        0.13        0.26      0.56 o
   3   6   0        1.69        1.63      0.89 o
   4   6   0        0.22        1.02      1.04 o
  -6   7   0        0.29        0.28      0.69 o
  -5   7   0        0.54       -0.10      0.66 o
  -4   7   0        0.67        1.18      0.61 o
  -3   7   0       13.73       11.44      0.75 o
  -2   7   0        2.63        2.36      0.57 o
  -1   7   0        1.51        1.13      0.51 o
   0   7   0        8.02        7.51      1.55 o
   1   7   0       15.90       15.53      0.90 o
   2   7   0        2.92        3.19      0.66 o
   3   7   0        0.40        0.14      0.98 o
  -5   8   0        0.14        0.05      0.66 o
  -4   8   0        2.41        2.27      0.68 o
  -3   8   0       17.81       14.06      0.89 o
  -2   8   0        0.15       -0.02      0.95 o
  -1   8   0        2.33        1.94      1.04 o
   0   8   0        2.83        4.20      1.40 o
   1   8   0       41.67       38.18      1.93 o
   2   8   0        0.36        0.54      0.96 o
  -3   9   0        0.10        0.50      0.91 o
  -2   9   0        0.17        0.09      1.07 o
  -1   9   0        0.04        0.29      0.77 o
   0  -9   1        1.13        1.31      0.75 o
   1  -9   1        2.63        2.67      1.04 o
   2  -9   1        3.44        3.44      1.00 o
   3  -9   1        0.01        0.15      0.63 o
  -2  -8   1        0.01        0.00      1.00 o
  -1  -8   1        6.60        7.49      0.83 o
   1  -8   1        2.13        1.78      0.58 o
   2  -8   1        1.38        1.34      0.62 o
   3  -8   1       11.90       12.39      1.05 o
   4  -8   1        0.66        0.76      0.65 o
   5  -8   1        0.89        0.76      0.66 o
  -3  -7   1        1.90        1.60      1.07 o
  -2  -7   1        9.04        8.12      1.13 o
  -1  -7   1        1.91        2.26      0.67 o
   0  -7   1      137.03      125.53      2.07 o
   1  -7   1        8.37        7.40      0.67 o
   2  -7   1        0.85        0.75      0.57 o
   3  -7   1        1.68        1.63      0.58 o
   4  -7   1       19.15       15.25      1.03 o
   5  -7   1        2.33        2.21      0.67 o
   6  -7   1        3.58        4.01      0.73 o
  -4  -6   1        0.41        1.30      1.08 o
  -3  -6   1        0.64        0.73      0.96 o
  -2  -6   1        0.68        1.12      0.42 o
  -1  -6   1        0.02       -0.05      0.47 o
   0  -6   1       15.59       15.49      0.68 o
   1  -6   1        2.34        2.22      0.37 o
   2  -6   1        1.99        2.18      0.52 o
   3  -6   1       10.87       12.14      0.71 o
   4  -6   1       18.82       17.28      1.08 o
   5  -6   1        0.47        0.19      0.59 o
   6  -6   1        0.02       -0.08      0.66 o
   7  -6   1        0.16        0.37      0.76 o
  -5  -5   1        0.23        0.42      1.03 o
  -4  -5   1        3.07        2.73      1.05 o
  -3  -5   1        1.92        2.23      0.59 o
  -2  -5   1       17.33       16.90      0.64 o
  -1  -5   1        2.50        2.39      0.47 o
   0  -5   1       19.08       18.46      0.64 o
   1  -5   1       62.43       58.94      1.53 o
   2  -5   1        4.65        4.03      0.32 o
   3  -5   1        0.51        0.48      0.44 o
   4  -5   1        0.51        0.36      0.50 o
   5  -5   1       30.23       30.14      2.44 o
   6  -5   1        1.53        0.96      0.66 o
   7  -5   1        2.94        3.11      0.80 o
  -6  -4   1       33.67       35.09      2.01 o
  -5  -4   1        0.25       -1.02      1.02 o
  -4  -4   1        0.78        1.25      0.86 o
  -3  -4   1        2.87        2.85      0.38 o
  -2  -4   1       95.16      100.43      1.13 o
  -1  -4   1        5.25        7.24      0.50 o
   0  -4   1        1.08        1.08      0.38 o
   1  -4   1        3.44        3.97      0.30 o
   2  -4   1      266.57      302.17      2.35 o
   3  -4   1       13.01       16.27      0.63 o
   4  -4   1       13.72       12.93      0.67 o
   5  -4   1       23.01       20.84      0.87 o
   6  -4   1       56.74       57.27      2.32 o
   7  -4   1        0.03        1.09      0.99 o
  -6  -3   1        1.08        2.70      1.18 o
  -5  -3   1       19.12       19.24      1.39 o
  -4  -3   1        0.53       -0.10      0.76 o
  -3  -3   1        0.34        0.37      0.29 o
  -2  -3   1       10.22       10.42      0.46 o
  -1  -3   1       22.42       24.72      0.64 o
   0  -3   1      220.73      238.52      5.11 o
   1  -3   1       24.62       22.92      1.11 o
   2  -3   1       32.08       41.97      0.76 o
   3  -3   1       20.91       23.44      0.67 o
   4  -3   1        5.25        4.70      0.37 o
   5  -3   1        4.01        4.20      0.44 o
   6  -3   1      142.98      159.04      4.80 o
   7  -3   1        2.99        2.97      1.07 o
  -7  -2   1        0.14       -0.06      0.91 o
  -6  -2   1        9.02       11.00      0.95 o
  -5  -2   1       46.20       51.90      2.84 o
  -4  -2   1       20.39       22.05      0.84 o
  -3  -2   1        1.49        1.65      0.37 o
  -2  -2   1       60.47       64.90      0.76 o
  -1  -2   1      496.12      484.86      3.10 o
   0  -2   1       21.20       27.47      0.91 o
   1  -2   1      256.32      236.43      3.03 o
   2  -2   1        1.07        0.69      0.37 o
   3  -2   1      255.50      260.26      2.96 o
   4  -2   1       47.19       50.00      0.79 o
   5  -2   1       40.87       42.60      0.87 o
   6  -2   1        2.36        2.57      0.62 o
   7  -2   1       29.98       30.82      1.82 o
  -7  -1   1        0.15        0.39      0.75 o
  -6  -1   1        3.48        3.37      0.74 o
  -5  -1   1        0.34        0.22      0.55 o
  -4  -1   1       64.86       70.28      1.25 o
  -3  -1   1      132.45      136.25      1.42 o
  -2  -1   1      185.44      183.09      1.43 o
  -1  -1   1       10.75       14.80      0.46 o
   0  -1   1     2282.30     1803.09     48.50 o
   1  -1   1     1113.69     1043.74      1.82 o
   2  -1   1      119.37      118.81      1.58 o
   3  -1   1       21.16       26.29      0.47 o
   4  -1   1       48.56       52.88      0.74 o
   5  -1   1        0.18       -0.11      0.38 o
   6  -1   1        3.35        3.23      0.70 o
   7  -1   1        8.45        7.38      0.86 o
  -7   0   1       12.33       12.09      2.28 o
  -6   0   1        2.86        3.12      0.66 o
  -5   0   1        4.78        6.35      0.63 o
  -4   0   1       23.07       22.94      1.19 o
  -3   0   1       88.64       85.23      1.08 o
  -2   0   1       21.53       23.10      0.65 o
  -1   0   1      751.79      602.02      5.04 o
   1   0   1      247.83      250.94      1.31 o
   2   0   1      806.44      839.56      2.90 o
   3   0   1       78.41       83.62      1.25 o
   4   0   1       83.02       81.36      1.14 o
   5   0   1        0.00        0.11      0.38 o
   6   0   1        9.17        9.25      0.96 o
   7   0   1        0.00        0.51      0.71 o
  -7   1   1       11.20       11.76      2.44 o
  -6   1   1        0.01        0.15      0.54 o
  -5   1   1        5.80        6.85      0.58 o
  -4   1   1       13.16       11.04      0.58 o
  -3   1   1      784.23      820.96     11.05 o
  -2   1   1       87.34       82.44      0.83 o
  -1   1   1       54.71       56.57      0.95 o
   0   1   1      214.98      195.26      1.46 o
   1   1   1     6432.23     5583.78     92.88 o
   2   1   1        0.94        0.85      0.32 o
   3   1   1       15.62       14.79      0.54 o
   4   1   1       19.91       18.99      0.65 o
   5   1   1       42.47       39.46      1.13 o
   6   1   1        0.00        0.66      0.65 o
   7   1   1        1.39        1.46      1.08 o
  -7   2   1        0.03        0.26      1.02 o
  -6   2   1       16.98       17.41      2.05 o
  -5   2   1       15.35       15.34      0.81 o
  -4   2   1        0.20        0.16      0.33 o
  -3   2   1       10.63        9.30      0.35 o
  -2   2   1       67.29       58.96      2.51 o
  -1   2   1       18.53       19.98      1.16 o
   0   2   1       78.76       70.31      1.89 o
   1   2   1        5.70        6.48      0.44 o
   2   2   1        1.65        2.37      0.71 o
   3   2   1       39.45       39.31      1.33 o
   4   2   1        5.11        4.86      0.49 o
   5   2   1        9.22        9.85      1.05 o
   6   2   1        1.83        2.63      1.06 o
  -7   3   1        0.36        0.21      0.98 o
  -6   3   1        0.23        0.28      0.84 o
  -5   3   1      298.34      308.55      3.82 o
  -4   3   1       33.16       34.12      0.92 o
  -3   3   1       12.17       12.92      0.59 o
  -2   3   1       36.94       37.41      0.77 o
  -1   3   1      171.53      180.60      3.09 o
   0   3   1      116.79      109.05      3.40 o
   1   3   1        6.46        5.39      0.47 o
   2   3   1       29.74       31.42      0.80 o
   3   3   1        5.09        4.72      0.48 o
   4   3   1        0.13        0.33      0.43 o
   5   3   1        0.02        0.31      0.88 o
   6   3   1        7.12        6.93      1.28 o
  -7   4   1        0.01        0.22      1.02 o
  -6   4   1       10.55       10.92      1.22 o
  -5   4   1      198.44      193.94      4.42 o
  -4   4   1       58.47       56.41      1.19 o
  -3   4   1        0.24        0.45      0.44 o
  -2   4   1        6.27        8.21      0.52 o
  -1   4   1      153.98      166.46      2.00 o
   0   4   1       70.58       63.00      2.63 o
   1   4   1        0.43        0.11      0.24 o
   2   4   1        0.17        0.28      0.30 o
   3   4   1       57.84       55.95      3.99 o
   4   4   1        2.92        2.87      0.94 o
   5   4   1        0.05        0.60      1.01 o
  -7   5   1        0.43        1.21      1.07 o
  -6   5   1        1.40        1.46      0.94 o
  -5   5   1       21.59       23.10      1.15 o
  -4   5   1       42.39       43.16      1.14 o
  -3   5   1        3.26        2.61      0.54 o
  -2   5   1        1.43        0.97      0.44 o
  -1   5   1        0.09        0.41      0.28 o
   0   5   1       21.84       20.05      1.47 o
   1   5   1        0.25        0.10      0.48 o
   2   5   1        1.25        2.10      0.54 o
   3   5   1        4.53        3.83      0.82 o
   4   5   1        0.28        0.57      1.01 o
   5   5   1        0.85        0.23      1.08 o
  -6   6   1        0.68        0.77      0.68 o
  -5   6   1        0.27        0.72      0.64 o
  -4   6   1       17.61       15.23      0.89 o
  -3   6   1        8.53        8.46      0.87 o
  -2   6   1        3.40        4.09      0.95 o
  -1   6   1        0.42        0.41      0.41 o
   0   6   1       17.25       18.51      2.55 o
   1   6   1        1.18        1.39      0.54 o
   2   6   1        1.22        1.82      0.60 o
   3   6   1        0.88        1.00      0.93 o
   4   6   1        1.61        0.74      1.08 o
  -6   7   1        1.50        1.89      0.78 o
  -5   7   1        7.02        7.95      0.87 o
  -4   7   1        1.74        1.53      0.60 o
  -3   7   1       17.32       14.53      1.74 o
  -2   7   1        6.32        5.92      1.18 o
  -1   7   1        0.49        0.80      0.67 o
   0   7   1        0.39        0.63      1.08 o
   1   7   1       35.67       35.58      1.50 o
   2   7   1        4.67        4.64      0.99 o
   3   7   1        1.70        1.30      1.07 o
  -4   8   1        0.84        0.50      0.67 o
  -3   8   1        0.01       -0.51      0.99 o
  -2   8   1        9.70       10.80      1.36 o
  -1   8   1        0.18        0.50      0.78 o
   0   8   1        3.27        4.08      1.16 o
   1   8   1        7.65        7.42      1.30 o
   0  -9   2        0.09        0.49      0.81 o
   1  -9   2        7.15        7.05      1.13 o
   2  -9   2        1.25        1.39      0.66 o
   3  -9   2        4.02        5.50      1.10 o
  -2  -8   2        1.24        0.69      1.02 o
  -1  -8   2        3.23        2.14      0.72 o
   0  -8   2       24.33       20.65      1.29 o
   1  -8   2        0.23        0.34      0.55 o
   2  -8   2        0.10        0.10      0.58 o
   3  -8   2        0.45        0.45      0.59 o
   4  -8   2        6.54        4.19      0.75 o
   5  -8   2        0.62        0.29      0.60 o
  -3  -7   2        4.39        6.12      1.24 o
  -2  -7   2        0.59        0.77      0.98 o
  -1  -7   2        8.87        8.76      0.72 o
   0  -7   2       50.31       51.24      1.19 o
   1  -7   2       19.61       20.86      0.98 o
   2  -7   2       14.26       11.89      0.77 o
   3  -7   2        1.35        1.37      0.56 o
   4  -7   2       25.11       25.59      1.61 o
   5  -7   2        0.04        0.15      0.61 o
   6  -7   2        0.94        0.16      0.68 o
  -4  -6   2        0.35        0.15      1.09 o
  -3  -6   2       12.86       14.67      1.47 o
  -2  -6   2        3.39        4.13      0.52 o
  -1  -6   2       17.91       17.67      0.80 o
   0  -6   2       28.35       29.80      0.92 o
   1  -6   2      141.97      135.13      1.58 o
   2  -6   2        2.55        2.97      0.37 o
   3  -6   2        1.81        2.63      0.51 o
   4  -6   2        7.70        7.03      0.65 o
   5  -6   2       13.67       11.90      1.68 o
   6  -6   2        2.11        1.81      0.67 o
  -5  -5   2        0.13        0.14      1.07 o
  -4  -5   2        0.07        0.33      0.69 o
  -3  -5   2        1.12        1.19      0.62 o
  -2  -5   2       20.13       21.39      0.77 o
  -1  -5   2       18.34       18.81      0.75 o
   0  -5   2       16.25       16.36      0.73 o
   1  -5   2       16.81       15.88      0.49 o
   2  -5   2       25.82       25.30      0.91 o
   3  -5   2        4.03        4.63      0.55 o
   4  -5   2        7.03        7.28      1.17 o
   5  -5   2       10.87       10.97      0.74 o
   6  -5   2        7.90        6.42      1.49 o
   7  -5   2        0.65        0.62      0.71 o
  -6  -4   2        0.43        0.34      1.25 o
  -5  -4   2       44.93       50.07      2.13 o
  -4  -4   2        6.53        6.20      1.00 o
  -3  -4   2        6.68        6.75      0.67 o
  -2  -4   2        1.22        1.76      0.54 o
  -1  -4   2        8.24       10.93      0.58 o
   0  -4   2        2.90        4.15      0.44 o
   1  -4   2        9.58        9.70      0.38 o
   2  -4   2       73.78       78.96      1.06 o
   3  -4   2        0.49        0.74      0.38 o
   4  -4   2        0.21        0.32      0.41 o
   5  -4   2        0.16        0.12      0.51 o
   6  -4   2       27.04       29.93      1.74 o
   7  -4   2        7.53        6.57      0.84 o
  -6  -3   2        1.69        0.79      1.09 o
  -5  -3   2      103.31      118.33      2.84 o
  -4  -3   2        0.86        0.89      0.87 o
  -3  -3   2        6.09        5.89      0.81 o
  -2  -3   2       57.95       64.83      1.60 o
  -1  -3   2      420.89      452.28      2.35 o
   0  -3   2        0.01        0.27      0.38 o
   1  -3   2        0.38        0.36      0.29 o
   2  -3   2      145.07      141.27      1.23 o
   3  -3   2      154.91      178.03      1.62 o
   4  -3   2        2.83        2.91      0.47 o
   5  -3   2        0.04        0.23      0.38 o
   6  -3   2       15.38       18.50      0.98 o
   7  -3   2       38.48       37.38      1.92 o
  -7  -2   2        1.33        2.08      0.83 o
  -6  -2   2        1.21        1.29      0.73 o
  -5  -2   2        0.46        0.83      0.66 o
  -4  -2   2       30.53       28.66      0.95 o
  -3  -2   2        1.70        1.08      0.47 o
  -2  -2   2       11.94       12.06      0.97 o
  -1  -2   2      183.39      175.99      1.37 o
   0  -2   2       88.43       94.99      6.31 o
   1  -2   2       65.33       75.55      1.80 o
   2  -2   2       76.56       79.40      1.49 o
   3  -2   2      113.43      130.13      1.20 o
   4  -2   2        1.37        1.53      0.32 o
   5  -2   2        1.52        0.95      0.36 o
   6  -2   2        1.79        1.65      0.49 o
   7  -2   2       69.51       62.98      7.99 o
  -7  -1   2        6.07        5.60      0.87 o
  -6  -1   2        0.16        0.54      0.66 o
  -5  -1   2        6.18        6.97      0.71 o
  -4  -1   2       26.98       29.03      1.08 o
  -3  -1   2       65.94       70.30      2.83 o
  -2  -1   2       36.01       36.93      0.74 o
  -1  -1   2      237.20      225.67      1.27 o
   0  -1   2        9.92        8.79      0.40 o
   1  -1   2        6.76        5.09      0.29 o
   2  -1   2       84.60       85.17      1.11 o
   3  -1   2        9.62       10.67      0.36 o
   4  -1   2       20.51       21.61      0.53 o
   5  -1   2        5.44        6.49      0.44 o
   6  -1   2        1.81        1.44      0.51 o
   7  -1   2        0.17        0.47      0.70 o
  -7   0   2       13.00       11.74      2.21 o
  -6   0   2        0.11        0.31      0.60 o
  -5   0   2       22.11       21.21      0.88 o
  -4   0   2        2.84        2.64      0.48 o
  -3   0   2      247.64      291.77      8.68 o
  -2   0   2      348.37      361.13      4.42 o
  -1   0   2      228.28      219.08      6.76 o
   0   0   2       22.62       26.35      1.19 o
   1   0   2     5090.78     4566.43     64.44 o
   2   0   2      111.92      112.67      0.89 o
   3   0   2        0.45        0.96      0.27 o
   4   0   2        1.32        1.03      0.37 o
   5   0   2       62.12       63.99      1.38 o
   6   0   2        0.45        0.68      0.66 o
   7   0   2        0.56        0.21      0.96 o
  -7   1   2        2.48        1.94      1.05 o
  -6   1   2       15.17       13.32      1.23 o
  -5   1   2        1.18        0.20      0.49 o
  -4   1   2       67.83       71.03      1.14 o
  -3   1   2        0.50        0.96      0.35 o
  -2   1   2      271.12      264.60      2.25 o
  -1   1   2      245.60      264.32      6.14 o
   0   1   2     1139.88     1112.29      2.93 o
   1   1   2      426.93      438.61      5.19 o
   2   1   2       23.82       23.27      0.63 o
   3   1   2       79.95       75.90      1.93 o
   4   1   2        4.67        4.55      0.50 o
   5   1   2       22.46       18.81      1.37 o
   6   1   2        0.39        0.67      0.96 o
   7   1   2        0.43       -0.03      1.06 o
  -7   2   2        6.35        5.75      1.18 o
  -6   2   2        6.28        6.28      1.08 o
  -5   2   2        7.00        6.07      0.55 o
  -4   2   2       28.79       26.39      0.68 o
  -3   2   2       16.17       14.10      0.48 o
  -2   2   2      242.83      267.54      2.62 o
  -1   2   2        0.06        0.39      0.45 o
   0   2   2       21.33       19.36      0.57 o
   1   2   2      181.63      188.70      1.75 o
   2   2   2      387.31      390.54      5.02 o
   3   2   2        0.32        0.37      0.42 o
   4   2   2        4.76        4.71      0.53 o
   5   2   2        4.88        5.17      1.09 o
   6   2   2        7.15        6.28      1.32 o
  -7   3   2        0.05        0.05      0.98 o
  -6   3   2        9.60       11.59      1.17 o
  -5   3   2      123.89      121.39      2.44 o
  -4   3   2       17.12       16.84      1.02 o
  -3   3   2       83.63       70.03      5.98 o
  -2   3   2       87.99       86.13      1.14 o
  -1   3   2      257.81      255.15      3.80 o
   0   3   2        1.67        1.87      0.20 o
   1   3   2       45.23       46.62      0.94 o
   2   3   2        2.56        1.80      0.75 o
   3   3   2       25.40       25.15      1.80 o
   4   3   2        8.32        7.39      0.62 o
   5   3   2        0.35        0.46      0.99 o
   6   3   2        1.46        1.34      1.15 o
  -7   4   2        1.07        0.88      1.04 o
  -6   4   2        7.25        5.62      1.07 o
  -5   4   2        1.77        1.73      0.82 o
  -4   4   2      271.11      279.56      3.61 o
  -3   4   2       18.23       18.74      1.17 o
  -2   4   2        0.41        0.29      0.41 o
  -1   4   2        0.35        0.41      0.24 o
   0   4   2        7.99        7.46      0.77 o
   1   4   2        7.79        8.28      0.63 o
   2   4   2       11.49       11.87      0.68 o
   3   4   2        7.46        6.30      1.30 o
   4   4   2        0.26        0.27      0.51 o
   5   4   2        0.14       -0.23      1.14 o
  -7   5   2        2.39        2.77      1.17 o
  -6   5   2        3.36        2.95      0.97 o
  -5   5   2        0.11       -0.05      0.88 o
  -4   5   2      107.19      105.84      6.63 o
  -3   5   2       35.97       31.02      1.21 o
  -2   5   2       10.48        9.82      1.37 o
  -1   5   2        8.00        7.03      0.69 o
   0   5   2       60.09       62.14      1.20 o
   1   5   2        3.31        2.93      0.58 o
   2   5   2        0.18        0.37      0.57 o
   3   5   2        0.02        0.30      0.54 o
   4   5   2       10.29        9.33      1.32 o
  -6   6   2        0.31        0.45      1.00 o
  -5   6   2        5.58        7.00      1.11 o
  -4   6   2        1.67        1.92      0.63 o
  -3   6   2       28.61       26.47      1.41 o
  -2   6   2        1.98        1.30      0.44 o
  -1   6   2        0.03        0.28      0.65 o
   0   6   2        1.68        1.66      0.55 o
   1   6   2       12.40       12.33      0.83 o
   2   6   2        3.04        2.80      0.68 o
   3   6   2        0.04        0.30      0.66 o
  -5   7   2        0.02        0.25      0.99 o
  -4   7   2        0.40        0.75      0.64 o
  -3   7   2        1.68        2.58      0.99 o
  -2   7   2        5.93        6.48      0.90 o
  -1   7   2        2.57        3.08      0.76 o
   0   7   2        0.01        0.21      1.05 o
   1   7   2        3.62        3.17      0.75 o
   2   7   2        0.91        1.18      0.66 o
  -4   8   2        2.77        4.08      1.12 o
  -3   8   2        0.61        1.41      0.83 o
  -2   8   2        9.65       10.06      1.42 o
  -1   8   2        0.65        0.19      0.75 o
   0   8   2        0.35        0.48      0.79 o
   1  -9   3        0.10        0.66      0.95 o
   2  -9   3        2.18        2.12      1.01 o
   3  -9   3        5.32        7.78      1.37 o
  -2  -8   3        1.19        2.78      1.17 o
  -1  -8   3        4.91        4.62      0.72 o
   0  -8   3        0.87        1.52      0.60 o
   1  -8   3        0.01        1.13      0.86 o
   2  -8   3        5.97        6.58      1.09 o
   3  -8   3        0.77        0.58      1.03 o
   4  -8   3        0.01       -0.10      1.00 o
   5  -8   3        0.05        0.76      1.11 o
  -3  -7   3        4.55        4.48      0.79 o
  -2  -7   3        0.00        0.37      0.63 o
  -1  -7   3        0.70        1.25      0.60 o
   0  -7   3        4.21        3.33      0.66 o
   1  -7   3      143.45      143.11      2.80 o
   2  -7   3        6.73        6.19      0.59 o
   3  -7   3        2.81        3.48      0.58 o
   4  -7   3        0.02        0.43      0.97 o
   5  -7   3       14.51       13.91      1.36 o
   6  -7   3        1.74        1.93      1.18 o
  -4  -6   3        5.80        5.61      0.88 o
  -3  -6   3        4.97        4.76      0.78 o
  -2  -6   3       20.62       19.63      1.10 o
  -1  -6   3        3.92        3.68      0.66 o
   0  -6   3       25.88       25.96      0.91 o
   1  -6   3      105.39       98.84      2.13 o
   2  -6   3        7.70        7.95      0.45 o
   3  -6   3        3.05        2.80      0.50 o
   4  -6   3        0.93        0.95      0.48 o
   5  -6   3       20.51       17.88      1.90 o
   6  -6   3        0.24        0.38      0.61 o
  -5  -5   3        3.98        4.03      1.13 o
  -4  -5   3        3.97        4.47      0.78 o
  -3  -5   3        0.01       -0.03      0.64 o
  -2  -5   3        1.73        1.43      0.59 o
  -1  -5   3        6.31        5.88      0.62 o
   0  -5   3        0.48        0.60      0.48 o
   1  -5   3       88.20       86.39      0.99 o
   2  -5   3       59.12       53.90      2.46 o
   3  -5   3        0.56        0.31      0.41 o
   4  -5   3        0.56        1.09      0.47 o
   5  -5   3        2.54        2.46      0.58 o
   6  -5   3        9.33        9.25      1.01 o
   7  -5   3        0.24       -0.05      0.70 o
  -6  -4   3        0.69        1.44      1.22 o
  -5  -4   3       60.35       63.79      2.40 o
  -4  -4   3        1.70        1.37      0.92 o
  -3  -4   3        8.80        8.32      0.77 o
  -2  -4   3        6.27        6.43      0.59 o
  -1  -4   3      144.03      157.77      1.67 o
   0  -4   3        6.67        5.22      0.49 o
   1  -4   3        5.61        4.89      0.36 o
   2  -4   3       17.47       15.52      0.51 o
   3  -4   3      102.47      101.97      6.39 o
   4  -4   3        2.67        3.00      0.50 o
   5  -4   3        4.61        3.90      0.56 o
   6  -4   3        0.02       -0.12      0.62 o
   7  -4   3       10.89       10.22      1.11 o
  -6  -3   3        9.15        9.39      0.98 o
  -5  -3   3        0.14        0.65      0.66 o
  -4  -3   3       58.36       60.81      1.38 o
  -3  -3   3        5.88        5.12      0.60 o
  -2  -3   3        0.10        0.90      0.61 o
  -1  -3   3        1.38        1.18      0.42 o
   0  -3   3        2.74        1.88      0.56 o
   1  -3   3       33.39       31.80      3.01 o
   2  -3   3       26.30       25.79      1.18 o
   3  -3   3       28.26       31.27      1.43 o
   4  -3   3       13.18       12.48      0.73 o
   5  -3   3        2.22        2.30      0.39 o
   6  -3   3        0.00        0.14      0.47 o
   7  -3   3       28.90       32.43      2.00 o
  -7  -2   3        0.13        0.41      0.80 o
  -6  -2   3        1.17        1.65      0.75 o
  -5  -2   3       26.35       28.39      1.09 o
  -4  -2   3      179.18      193.23      2.19 o
  -3  -2   3        0.36        0.47      0.45 o
  -2  -2   3       11.77        8.90      0.49 o
  -1  -2   3       73.93       81.13      0.94 o
   0  -2   3      865.19      859.42     10.68 o
   1  -2   3       44.80       46.13      0.78 o
   2  -2   3       10.87       10.10      0.40 o
   3  -2   3       64.28       65.15      2.05 o
   4  -2   3       63.60       68.53      1.14 o
   5  -2   3        2.28        2.26      0.40 o
   6  -2   3        7.94        8.15      0.55 o
   7  -2   3        1.67        1.93      0.75 o
  -7  -1   3        1.99        2.26      0.76 o
  -6  -1   3        1.40        1.24      0.71 o
  -5  -1   3        0.02        0.03      0.55 o
  -4  -1   3        8.57        9.37      1.75 o
  -3  -1   3      104.66      105.50      1.35 o
  -2  -1   3        8.38        8.47      0.32 o
  -1  -1   3        1.28        0.78      0.29 o
   0  -1   3       98.13       94.12      0.96 o
   1  -1   3      139.56      141.35      3.12 o
   2  -1   3       86.04       86.75      0.87 o
   3  -1   3       52.21       54.63      0.84 o
   4  -1   3       48.78       52.96      0.97 o
   5  -1   3        0.02        0.20      0.35 o
   6  -1   3        1.75        1.09      0.48 o
   7  -1   3        0.03        0.93      0.72 o
  -7   0   3        0.85        1.06      0.67 o
  -6   0   3       16.93       15.96      0.95 o
  -5   0   3        3.16        3.45      0.58 o
  -4   0   3        0.14        0.06      0.23 o
  -3   0   3       12.27       10.92      0.38 o
  -2   0   3       20.50       18.63      0.82 o
  -1   0   3       67.26       67.66      0.88 o
   0   0   3       26.11       27.28      0.86 o
   1   0   3        0.30        0.38      0.29 o
   2   0   3        0.42        0.18      0.29 o
   3   0   3       13.07       15.12      0.53 o
   4   0   3        0.60        0.69      0.35 o
   5   0   3        2.53        2.50      0.55 o
   6   0   3        0.14        0.45      0.56 o
   7   0   3        0.33        0.04      0.90 o
  -7   1   3        0.04        0.30      1.02 o
  -6   1   3       42.12       36.77      3.77 o
  -5   1   3        0.13        0.30      0.50 o
  -4   1   3       17.20       17.30      0.54 o
  -3   1   3        4.56        4.94      0.35 o
  -2   1   3      627.33      689.78      9.32 o
  -1   1   3       11.83       13.00      0.52 o
   0   1   3        0.91        1.33      0.31 o
   1   1   3        4.69        3.99      0.31 o
   2   1   3     1790.44     1688.99      9.48 o
   3   1   3        0.01       -0.08      0.44 o
   4   1   3        1.29        0.87      0.50 o
   5   1   3        0.02       -0.04      0.52 o
   6   1   3       17.30       16.14      1.51 o
  -7   2   3        0.02        0.22      1.13 o
  -6   2   3        3.95        4.21      1.04 o
  -5   2   3        7.08        5.82      0.56 o
  -4   2   3       16.25       17.26      1.01 o
  -3   2   3      100.56       97.67      7.43 o
  -2   2   3       33.38       36.04      1.05 o
  -1   2   3       75.40       82.21      4.17 o
   0   2   3       37.11       39.15      2.25 o
   1   2   3       82.50       83.71      1.16 o
   2   2   3       77.96       79.71      1.56 o
   3   2   3        0.55        0.70      0.46 o
   4   2   3        0.12       -0.16      0.48 o
   5   2   3        0.02        0.00      0.51 o
   6   2   3        4.75        4.23      1.22 o
  -7   3   3        6.23        7.85      1.30 o
  -6   3   3        6.36        6.04      1.12 o
  -5   3   3        1.03        1.22      0.74 o
  -4   3   3       91.31       87.26      2.08 o
  -3   3   3        0.02        0.16      0.26 o
  -2   3   3        1.81        1.73      0.51 o
  -1   3   3        0.68        0.16      0.44 o
   0   3   3       44.18       45.04      1.44 o
   1   3   3       34.93       34.92      0.88 o
   2   3   3       18.48       18.73      0.78 o
   3   3   3       25.35       24.90      0.89 o
   4   3   3        0.03       -0.08      0.56 o
   5   3   3        0.13        0.20      1.07 o
  -7   4   3        0.01        0.17      1.09 o
  -6   4   3        0.78        0.83      0.89 o
  -5   4   3       31.61       31.58      1.55 o
  -4   4   3      272.85      292.66      3.79 o
  -3   4   3       16.01       17.54      1.66 o
  -2   4   3       41.15       46.92      2.10 o
  -1   4   3       16.31       16.57      0.74 o
   0   4   3       92.70       97.52      3.61 o
   1   4   3        5.40        5.26      0.60 o
   2   4   3        2.22        2.36      0.59 o
   3   4   3        0.48        0.06      0.55 o
   4   4   3       12.50       12.07      2.73 o
   5   4   3        1.28        2.06      1.21 o
  -6   5   3        0.73        0.52      0.89 o
  -5   5   3        3.30        2.62      1.01 o
  -4   5   3       10.22        9.48      1.15 o
  -3   5   3       71.21       80.94     13.07 o
  -2   5   3        0.06        0.02      0.62 o
  -1   5   3        2.39        2.09      0.40 o
   0   5   3        0.34        0.04      0.50 o
   1   5   3        1.25        1.45      0.57 o
   2   5   3        0.40        0.75      0.60 o
   3   5   3        1.32        1.31      0.63 o
   4   5   3        2.41        1.67      1.19 o
  -6   6   3        9.34        7.06      1.32 o
  -5   6   3        5.37        5.24      1.10 o
  -4   6   3        2.64        3.04      0.79 o
  -3   6   3       32.03       37.74      3.59 o
  -2   6   3        1.90        1.50      0.71 o
  -1   6   3        2.28        2.81      0.69 o
   0   6   3        0.76        0.97      0.95 o
   1   6   3       14.28       13.93      1.35 o
   2   6   3        0.06        0.46      0.66 o
   3   6   3        0.24        0.12      0.68 o
  -5   7   3        0.33        1.35      0.85 o
  -4   7   3        4.12        4.92      0.93 o
  -3   7   3        0.39        0.14      0.81 o
  -2   7   3       14.86       16.09      1.11 o
  -1   7   3        2.15        2.40      0.79 o
   0   7   3        0.01       -0.27      0.72 o
   1   7   3        0.22        0.15      1.03 o
  -2   8   3        0.08        0.04      0.83 o
   0  -9   4        8.91        9.26      1.21 o
   1  -9   4        2.81        2.46      1.03 o
   2  -9   4        2.49        2.93      1.07 o
   3  -9   4        0.29        0.19      1.15 o
  -2  -8   4        0.14        0.23      0.73 o
  -1  -8   4        3.09        2.63      0.72 o
   0  -8   4        0.64        0.42      0.68 o
   1  -8   4        3.97        3.60      0.96 o
   2  -8   4        4.71        5.48      1.08 o
   3  -8   4        4.95        4.65      1.13 o
   4  -8   4        6.86        9.16      1.38 o
   5  -8   4        0.14        0.61      1.12 o
  -3  -7   4        0.59        0.82      0.78 o
  -2  -7   4        0.03        0.89      0.75 o
  -1  -7   4        3.60        3.70      0.72 o
   0  -7   4        0.70        0.99      0.64 o
   1  -7   4       13.10       14.95      0.84 o
   2  -7   4        1.52        2.48      0.86 o
   3  -7   4        0.67        0.49      0.92 o
   4  -7   4        0.38        0.37      0.99 o
   5  -7   4        7.03        6.94      1.27 o
   6  -7   4        0.01       -0.11      1.07 o
  -4  -6   4        0.53        0.01      0.75 o
  -3  -6   4        0.17        0.13      0.75 o
  -2  -6   4       27.74       27.07      1.10 o
  -1  -6   4       10.87       11.62      0.99 o
   0  -6   4       33.78       33.61      1.03 o
   1  -6   4        5.40        5.12      0.75 o
   2  -6   4      231.41      226.46      2.24 o
   3  -6   4       14.30       14.82      1.21 o
   4  -6   4        1.31        2.34      0.88 o
   5  -6   4        0.38        0.27      0.96 o
   6  -6   4        8.33        8.25      1.20 o
  -5  -5   4        1.39        1.92      0.97 o
  -4  -5   4        0.96        0.95      0.80 o
  -3  -5   4       15.24       17.87      0.96 o
  -2  -5   4       10.35        9.28      0.74 o
  -1  -5   4        7.58        6.06      0.65 o
   0  -5   4        1.05        1.05      0.50 o
   1  -5   4        0.38        0.54      0.29 o
   2  -5   4       64.94       52.27      4.72 o
   3  -5   4        0.85        0.44      0.39 o
   4  -5   4        0.95        1.89      0.82 o
   5  -5   4        3.18        3.42      0.96 o
   6  -5   4       10.89       12.90      1.43 o
  -6  -4   4        0.33        1.12      1.26 o
  -5  -4   4        0.92        1.56      1.08 o
  -4  -4   4       44.05       48.78      2.05 o
  -3  -4   4        2.53        2.64      0.68 o
  -2  -4   4       14.81       13.88      0.77 o
  -1  -4   4       11.86       11.65      0.70 o
   0  -4   4       42.74       41.49      1.33 o
   1  -4   4        4.23        2.72      0.47 o
   2  -4   4       22.46       21.43      1.95 o
   3  -4   4       28.47       31.78      0.97 o
   4  -4   4        0.10        0.10      0.39 o
   5  -4   4        0.08        0.08      0.49 o
   6  -4   4        0.17        0.22      0.60 o
   7  -4   4        5.71        5.21      1.27 o
  -6  -3   4        0.17       -0.05      0.77 o
  -5  -3   4        1.44        2.18      0.70 o
  -4  -3   4      242.13      259.99      9.08 o
  -3  -3   4        0.19       -0.02      0.52 o
  -2  -3   4        0.60        0.89      0.34 o
  -1  -3   4       10.72       13.58      0.90 o
   0  -3   4      210.71      256.50     12.81 o
   1  -3   4        4.11        4.70      0.46 o
   2  -3   4        1.07        0.74      0.22 o
   3  -3   4        0.73        0.55      0.31 o
   4  -3   4       63.52       72.43      1.40 o
   5  -3   4        1.54        1.19      0.47 o
   6  -3   4        0.79        0.99      0.53 o
   7  -3   4        1.42        0.95      0.70 o
  -6  -2   4        0.24        0.51      0.72 o
  -5  -2   4       12.98       12.41      0.89 o
  -4  -2   4        4.79        5.13      0.64 o
  -3  -2   4       17.05       17.47      0.75 o
  -2  -2   4        0.15        0.07      0.22 o
  -1  -2   4        0.17        1.01      0.24 o
   0  -2   4       23.39       24.17      0.64 o
   1  -2   4        0.44        0.48      0.36 o
   2  -2   4       55.63       55.23      0.95 o
   3  -2   4        5.66        6.25      0.40 o
   4  -2   4       16.89       16.90      0.91 o
   5  -2   4        3.01        2.35      0.41 o
   6  -2   4        0.02       -0.06      0.42 o
   7  -2   4        0.04        0.09      0.58 o
  -7  -1   4        0.13        0.09      0.76 o
  -6  -1   4        4.52        5.05      0.76 o
  -5  -1   4        2.03        2.99      0.65 o
  -4  -1   4       37.61       37.00      1.07 o
  -3  -1   4      198.66      195.97      1.89 o
  -2  -1   4       53.32       47.57      0.65 o
  -1  -1   4        0.36        0.43      0.25 o
   0  -1   4       38.07       41.60      0.87 o
   1  -1   4      234.33      239.87      4.10 o
   2  -1   4        8.48        8.67      0.50 o
   3  -1   4       21.57       21.23      0.60 o
   4  -1   4        0.83        0.82      0.40 o
   5  -1   4       16.63       16.22      0.69 o
   6  -1   4        2.34        3.12      0.78 o
  -7   0   4        1.33        1.59      0.73 o
  -6   0   4        9.96        8.25      1.92 o
  -5   0   4        0.40        0.01      0.54 o
  -4   0   4        4.76        4.82      0.74 o
  -3   0   4        8.06        8.40      0.39 o
  -2   0   4      153.76      164.21      1.42 o
  -1   0   4      152.48      154.67      4.06 o
   0   0   4       77.01       72.17      0.78 o
   1   0   4        0.50        0.91      0.31 o
   2   0   4      231.45      232.27      3.01 o
   3   0   4       62.11       62.59      0.89 o
   4   0   4        4.31        4.66      0.45 o
   5   0   4        4.48        3.57      0.61 o
   6   0   4        2.77        2.22      0.66 o
  -7   1   4        0.35        0.26      1.05 o
  -6   1   4        1.95        1.11      0.98 o
  -5   1   4       32.03       29.04      1.00 o
  -4   1   4       19.45       16.79      0.55 o
  -3   1   4        5.53        6.96      0.41 o
  -2   1   4       34.91       34.69      2.92 o
  -1   1   4       10.43       10.92      0.54 o
   0   1   4        0.01        0.18      0.30 o
   1   1   4       52.95       42.12      4.60 o
   2   1   4       41.80       39.30      1.70 o
   3   1   4        1.28        1.11      0.52 o
   4   1   4       18.76       16.43      0.82 o
   5   1   4        1.56        1.17      0.57 o
   6   1   4        4.49        3.90      1.16 o
  -7   2   4        3.09        2.48      1.14 o
  -6   2   4        1.68        0.54      0.93 o
  -5   2   4       40.37       36.80      1.66 o
  -4   2   4        0.45        0.29      0.35 o
  -3   2   4        5.27        5.19      0.54 o
  -2   2   4        5.22        5.31      0.56 o
  -1   2   4      370.57      432.09     11.55 o
   0   2   4       13.67       10.88      2.07 o
   1   2   4       12.21       13.00      0.64 o
   2   2   4        6.49        6.11      0.69 o
   3   2   4      262.80      236.50      6.01 o
   4   2   4        0.11        0.47      0.53 o
   5   2   4        0.10       -0.06      0.59 o
  -7   3   4        1.65        1.58      1.11 o
  -6   3   4        0.56        0.22      0.86 o
  -5   3   4        0.87        0.19      0.58 o
  -4   3   4       18.67       19.35      0.90 o
  -3   3   4       38.91       41.37      1.55 o
  -2   3   4        4.06        4.00      0.57 o
  -1   3   4        0.13       -0.10      0.52 o
   0   3   4        4.49        6.06      0.82 o
   1   3   4        0.01       -0.22      0.50 o
   2   3   4        0.30        0.38      0.54 o
   3   3   4        8.19        7.46      0.71 o
   4   3   4        1.12        1.01      0.56 o
   5   3   4        0.74        1.34      1.07 o
  -6   4   4        0.43        0.84      0.89 o
  -5   4   4        0.73        0.68      0.70 o
  -4   4   4        1.01        1.12      0.69 o
  -3   4   4      158.33      175.94     11.07 o
  -2   4   4       17.31       17.76      0.89 o
  -1   4   4        6.61        7.20      0.69 o
   0   4   4        5.26        4.80      0.59 o
   1   4   4       11.29       11.04      0.74 o
   2   4   4        6.46        6.67      0.70 o
   3   4   4        0.15        0.17      0.57 o
   4   4   4        3.92        3.20      0.68 o
  -6   5   4        0.02        0.07      0.77 o
  -5   5   4        0.19        0.74      0.72 o
  -4   5   4       10.38       12.59      1.54 o
  -3   5   4      162.62      176.15      4.26 o
  -2   5   4       15.46       17.14      0.97 o
  -1   5   4        1.23        1.44      0.67 o
   0   5   4        0.02        0.16      0.54 o
   1   5   4       21.64       21.55      0.98 o
   2   5   4        2.25        1.90      0.67 o
   3   5   4        0.01        0.06      0.63 o
  -5   6   4        0.16        0.35      0.80 o
  -4   6   4        0.33        0.44      0.78 o
  -3   6   4        5.08        5.51      0.84 o
  -2   6   4       14.50       16.26      1.13 o
  -1   6   4        1.61        0.83      0.75 o
   0   6   4        0.18        0.13      0.70 o
   1   6   4        0.19        0.49      0.64 o
   2   6   4        1.33        1.74      0.71 o
  -4   7   4        1.18        1.29      0.80 o
  -3   7   4        0.22       -0.19      0.79 o
  -2   7   4        6.54        6.95      0.92 o
  -1   7   4        0.24        0.50      0.85 o
   0   7   4        0.52        0.95      0.80 o
   1  -9   5        2.46        3.18      1.15 o
   2  -9   5        1.81        2.48      1.10 o
  -2  -8   5        2.57        1.96      0.81 o
  -1  -8   5        0.17       -0.03      0.72 o
   0  -8   5        1.67        1.71      0.70 o
   1  -8   5        4.66        5.34      1.13 o
   2  -8   5        0.31        0.57      0.92 o
   3  -8   5        9.23       11.22      1.30 o
   4  -8   5        0.62        2.17      1.16 o
  -3  -7   5        1.44        1.43      0.84 o
  -2  -7   5        3.43        3.28      0.86 o
  -1  -7   5        4.37        4.77      0.77 o
   0  -7   5        9.22        9.53      0.84 o
   1  -7   5        9.65        8.49      0.79 o
   2  -7   5       26.23       22.22      1.68 o
   3  -7   5        1.90        1.79      1.01 o
   4  -7   5        0.59        0.19      1.00 o
   5  -7   5        1.59        2.14      1.06 o
  -4  -6   5        3.24        3.94      0.96 o
  -3  -6   5        0.51        0.52      0.78 o
  -2  -6   5        0.00       -0.15      0.71 o
  -1  -6   5        4.57        4.32      0.72 o
   0  -6   5        0.00        0.12      0.62 o
   1  -6   5       13.19       12.91      0.80 o
   2  -6   5       71.01       72.41      2.02 o
   3  -6   5        4.12        4.42      1.04 o
   4  -6   5        5.10        4.28      1.07 o
   5  -6   5        0.42       -0.21      0.98 o
   6  -6   5        9.64        9.71      1.37 o
  -5  -5   5        3.95        5.36      1.04 o
  -4  -5   5        0.02        0.01      0.79 o
  -3  -5   5       16.87       16.18      1.00 o
  -2  -5   5        3.70        4.13      0.72 o
  -1  -5   5       49.53       45.12      1.23 o
   0  -5   5       15.90       17.62      0.82 o
   1  -5   5       44.69       42.67      1.49 o
   2  -5   5       21.26       23.83      1.25 o
   3  -5   5      101.40      116.23      2.46 o
   4  -5   5        4.76        4.21      1.01 o
   5  -5   5        0.09        0.41      0.93 o
   6  -5   5        0.62        1.32      1.07 o
  -5  -4   5        0.12        0.85      1.15 o
  -4  -4   5       17.44       18.13      2.14 o
  -3  -4   5        1.12        1.07      0.69 o
  -2  -4   5        0.52        0.99      0.62 o
  -1  -4   5        0.33        0.55      0.55 o
   0  -4   5       26.58       31.75      2.61 o
   1  -4   5       15.91       15.10      1.62 o
   2  -4   5        9.93       11.29      1.83 o
   3  -4   5       22.17       24.09      0.92 o
   4  -4   5        6.16        7.02      0.74 o
   5  -4   5        1.50        2.55      0.69 o
   6  -4   5        1.83        2.36      1.09 o
  -6  -3   5        0.82        0.73      0.78 o
  -5  -3   5        7.98        7.53      0.84 o
  -4  -3   5        2.68        2.12      0.66 o
  -3  -3   5      119.90      116.74      7.18 o
  -2  -3   5       32.99       30.32      0.96 o
  -1  -3   5       23.48       23.64      1.25 o
   0  -3   5        7.66        8.22      0.56 o
   1  -3   5        5.73        5.93      0.52 o
   2  -3   5        3.40        3.14      0.45 o
   3  -3   5        0.56        0.34      0.46 o
   4  -3   5       12.83       13.74      1.00 o
   5  -3   5        0.91        0.57      0.62 o
   6  -3   5        0.00        0.17      0.68 o
  -6  -2   5        1.92        1.75      0.79 o
  -5  -2   5        0.07        0.30      0.68 o
  -4  -2   5        7.65        7.15      0.69 o
  -3  -2   5      341.83      350.55      9.45 o
  -2  -2   5        4.98        4.23      0.33 o
  -1  -2   5       16.82       13.13      0.87 o
   0  -2   5       58.08       61.59      1.17 o
   1  -2   5      176.32      190.66     10.91 o
   2  -2   5        0.00        0.25      0.40 o
   3  -2   5        2.37        2.81      0.50 o
   4  -2   5        9.83       10.04      0.68 o
   5  -2   5       18.14       17.15      0.88 o
   6  -2   5        0.04        0.06      0.61 o
  -6  -1   5        0.37        0.74      0.69 o
  -5  -1   5        6.00        5.51      0.74 o
  -4  -1   5        3.70        2.90      0.60 o
  -3  -1   5        0.00        0.05      0.28 o
  -2  -1   5       16.88       15.06      0.54 o
  -1  -1   5        0.00        0.15      0.25 o
   0  -1   5        5.39        5.27      0.31 o
   1  -1   5       59.90       58.79      3.17 o
   2  -1   5        9.47        8.77      0.55 o
   3  -1   5        1.19        1.33      0.45 o
   4  -1   5        2.37        2.39      0.45 o
   5  -1   5       11.51       12.13      0.84 o
   6  -1   5        0.09        0.13      0.64 o
  -6   0   5        0.36        0.57      0.64 o
  -5   0   5        9.44        8.75      0.76 o
  -4   0   5        0.21        0.52      0.48 o
  -3   0   5        4.45        3.75      0.37 o
  -2   0   5       56.71       54.32      0.96 o
  -1   0   5       39.51       38.06      0.80 o
   0   0   5        2.85        2.72      0.32 o
   1   0   5       17.52       17.55      0.68 o
   2   0   5       10.38       10.34      0.92 o
   3   0   5        0.22        0.09      0.36 o
   4   0   5        2.11        1.93      0.60 o
   5   0   5        0.11        0.28      0.59 o
   6   0   5        0.90        0.70      0.66 o
  -7   1   5        0.02       -0.08      1.15 o
  -6   1   5        0.59        0.34      0.97 o
  -5   1   5       33.44       26.33      3.16 o
  -4   1   5        1.01        0.39      0.36 o
  -3   1   5       22.44       24.08      1.01 o
  -2   1   5        4.15        4.10      0.56 o
  -1   1   5      115.94      128.97      2.98 o
   0   1   5       71.99       63.68      1.62 o
   1   1   5       15.83       12.97      2.22 o
   2   1   5        3.35        4.14      0.64 o
   3   1   5      176.23      179.42      9.63 o
   4   1   5        6.03        5.14      0.67 o
   5   1   5        0.06       -0.14      0.63 o
  -6   2   5        1.29        1.60      0.92 o
  -5   2   5        1.03        0.64      0.84 o
  -4   2   5       22.55       21.72      0.88 o
  -3   2   5        3.98        3.53      0.56 o
  -2   2   5       27.65       30.24      1.02 o
  -1   2   5        0.46        0.23      0.49 o
   0   2   5       16.76       15.86      0.70 o
   1   2   5        7.84        7.40      0.87 o
   2   2   5       32.37       29.52      2.46 o
   3   2   5       33.53       33.23      2.80 o
   4   2   5        0.61        0.54      0.63 o
   5   2   5        2.60        1.47      0.70 o
  -6   3   5        8.83        9.73      1.27 o
  -5   3   5        9.63        8.64      1.08 o
  -4   3   5        6.52        7.03      0.72 o
  -3   3   5        0.45        0.17      0.59 o
  -2   3   5       13.44       14.86      0.82 o
  -1   3   5        3.63        3.56      0.61 o
   0   3   5       47.91       48.63      1.70 o
   1   3   5        0.28        0.14      0.54 o
   2   3   5        0.46        0.24      0.58 o
   3   3   5        3.02        2.97      0.66 o
   4   3   5       26.79       18.71      1.79 o
  -6   4   5        2.85        3.19      1.05 o
  -5   4   5        0.32        0.01      0.65 o
  -4   4   5        3.15        3.69      0.72 o
  -3   4   5       75.43       87.35      1.72 o
  -2   4   5       13.41       15.56      1.73 o
  -1   4   5        7.79        8.99      0.84 o
   0   4   5        3.66        4.24      0.67 o
   1   4   5       16.43       19.42      0.97 o
   2   4   5        0.00       -0.04      0.64 o
   3   4   5        1.14        1.42      0.68 o
  -5   5   5        1.28        0.76      0.73 o
  -4   5   5        8.61        7.37      0.87 o
  -3   5   5        0.36        1.08      0.76 o
  -2   5   5       65.24       78.24      1.79 o
  -1   5   5        4.59        4.28      0.79 o
   0   5   5        0.99        0.36      0.71 o
   1   5   5        0.87        1.18      0.67 o
   2   5   5        1.14        0.69      0.68 o
  -4   6   5        0.60        0.45      0.79 o
  -3   6   5        0.00        0.70      0.87 o
  -2   6   5       40.05       46.90      1.60 o
  -1   6   5        4.62        4.59      0.92 o
   0   6   5        0.05       -0.03      0.76 o
   1   6   5        0.28        0.24      1.05 o
  -1  -8   6        0.78        1.54      0.81 o
   0  -8   6        0.03        0.11      0.79 o
   1  -8   6        5.49        5.75      0.82 o
   2  -8   6        2.83        2.53      1.08 o
   3  -8   6        0.01        0.33      1.04 o
  -2  -7   6        0.66        1.13      0.87 o
  -1  -7   6        0.34       -0.08      0.73 o
   0  -7   6        1.87        1.81      0.68 o
   1  -7   6        5.50        5.74      0.77 o
   2  -7   6        1.15        1.35      0.65 o
   3  -7   6        0.26        0.38      0.95 o
   4  -7   6        4.11        4.80      1.10 o
   5  -7   6        0.46        0.52      1.14 o
  -3  -6   6        2.44        3.08      0.87 o
  -2  -6   6        8.88        7.95      0.92 o
  -1  -6   6        6.70        5.19      0.77 o
   0  -6   6        1.30        1.70      0.68 o
   1  -6   6        0.03        0.10      0.86 o
   2  -6   6        9.04        7.38      1.08 o
   3  -6   6       71.07       70.72      2.20 o
   4  -6   6        0.77        1.64      1.08 o
   5  -6   6        0.24        0.76      1.06 o
  -4  -5   6        2.98        3.83      0.92 o
  -3  -5   6        0.76        0.98      0.77 o
  -2  -5   6       15.45       15.47      0.99 o
  -1  -5   6       12.85       11.67      1.02 o
   0  -5   6       22.54       21.06      1.28 o
   1  -5   6        2.18        2.37      0.87 o
   2  -5   6       16.39       18.65      1.81 o
   3  -5   6       75.53       87.37     10.70 o
   4  -5   6        1.04        0.98      0.75 o
   5  -5   6        0.92        1.40      1.10 o
   6  -5   6        0.01        0.45      0.95 o
  -5  -4   6        9.17        9.46      1.59 o
  -4  -4   6        0.42        1.02      0.81 o
  -3  -4   6        2.04        2.28      0.74 o
  -2  -4   6       19.80       18.35      0.95 o
  -1  -4   6        1.07        1.16      0.45 o
   0  -4   6        7.92        8.11      1.10 o
   1  -4   6        0.21        0.18      0.51 o
   2  -4   6        7.66        7.73      0.70 o
   3  -4   6       17.71       23.16      0.98 o
   4  -4   6       20.76       24.23      1.92 o
   5  -4   6        0.56        0.55      0.71 o
   6  -4   6        0.11       -0.52      0.73 o
  -5  -3   6        0.74        1.53      0.71 o
  -4  -3   6        2.39        3.16      0.68 o
  -3  -3   6      150.90      153.38      2.14 o
  -2  -3   6        0.45        0.28      0.36 o
  -1  -3   6        7.78        6.78      0.63 o
   0  -3   6        3.84        4.62      0.52 o
   1  -3   6       71.24       73.95      2.19 o
   2  -3   6        2.31        1.99      0.52 o
   3  -3   6        2.91        3.56      0.57 o
   4  -3   6        2.73        3.48      0.66 o
   5  -3   6        8.88        9.34      1.24 o
   6  -3   6        0.55        0.77      0.68 o
  -6  -2   6       11.47       12.89      1.06 o
  -5  -2   6        3.33        3.68      0.76 o
  -4  -2   6       39.49       37.76      1.16 o
  -3  -2   6        0.68        0.61      0.52 o
  -2  -2   6       52.96       44.60      0.87 o
  -1  -2   6       12.22       12.33      0.66 o
   0  -2   6        3.03        3.63      0.51 o
   1  -2   6        2.68        3.23      0.49 o
   2  -2   6        0.18        0.35      0.43 o
   3  -2   6        4.81        4.22      0.57 o
   4  -2   6        1.04        1.16      0.56 o
   5  -2   6        5.02        4.53      0.98 o
   6  -2   6        0.98        0.63      0.99 o
  -6  -1   6        4.74        6.18      0.86 o
  -5  -1   6        0.09        0.68      0.59 o
  -4  -1   6        3.94        3.99      0.63 o
  -3  -1   6       53.08       51.57      2.69 o
  -2  -1   6      212.94      202.88      4.55 o
  -1  -1   6        0.00        0.00      0.29 o
   0  -1   6        5.40        5.31      0.35 o
   1  -1   6       20.36       19.04      0.58 o
   2  -1   6       74.22       72.32      4.39 o
   3  -1   6        1.34        1.48      0.51 o
   4  -1   6        2.61        2.60      0.84 o
   5  -1   6        1.84        1.64      0.88 o
   6  -1   6        4.24        2.68      1.03 o
  -6   0   6        3.63        5.13      0.83 o
  -5   0   6        6.87        4.75      0.71 o
  -4   0   6        2.05        2.31      0.60 o
  -3   0   6        0.35        0.05      0.38 o
  -2   0   6       10.67       10.67      0.58 o
  -1   0   6       39.71       36.22      1.08 o
   0   0   6        6.37        7.21      0.43 o
   1   0   6        0.06        0.07      0.38 o
   2   0   6        9.13        8.81      0.93 o
   3   0   6       14.00       14.91      1.20 o
   4   0   6        4.68        4.42      0.99 o
   5   0   6        0.56        0.66      0.67 o
  -6   1   6        0.19       -0.30      1.09 o
  -5   1   6        2.39        2.77      0.64 o
  -4   1   6       11.25        8.13      0.66 o
  -3   1   6        2.52        2.47      0.50 o
  -2   1   6        0.08        0.05      0.43 o
  -1   1   6        0.00        0.17      0.37 o
   0   1   6        2.12        1.67      0.35 o
   1   1   6        1.91        2.56      0.70 o
   2   1   6        0.17        0.17      0.73 o
   3   1   6        3.98        4.08      0.93 o
   4   1   6        0.17        0.35      0.66 o
   5   1   6        0.28        0.41      0.67 o
  -6   2   6        0.53        1.00      1.08 o
  -5   2   6        0.11        0.08      0.87 o
  -4   2   6       51.55       46.87      1.42 o
  -3   2   6        0.06       -0.01      0.51 o
  -2   2   6        5.77        5.51      0.65 o
  -1   2   6        3.16        3.65      0.62 o
   0   2   6       71.69       67.65      1.33 o
   1   2   6        1.99        1.67      0.79 o
   2   2   6        0.48        0.54      0.80 o
   3   2   6        0.80        0.87      0.66 o
   4   2   6       55.57       49.44      3.82 o
  -6   3   6        0.03       -0.03      1.07 o
  -5   3   6        0.29        0.68      0.99 o
  -4   3   6        1.01        0.70      0.63 o
  -3   3   6        6.52        7.04      0.75 o
  -2   3   6        5.44        5.67      0.70 o
  -1   3   6       14.47       14.50      0.89 o
   0   3   6        4.50        3.26      0.64 o
   1   3   6        2.55        2.39      0.91 o
   2   3   6        2.00        1.50      0.88 o
   3   3   6        2.58        1.34      0.73 o
   4   3   6        8.02        8.32      1.45 o
  -5   4   6        6.51        6.82      0.86 o
  -4   4   6        3.84        4.47      0.77 o
  -3   4   6        0.41        1.00      0.74 o
  -2   4   6       11.40       13.85      0.98 o
  -1   4   6        0.16        0.42      0.71 o
   0   4   6        0.15        0.06      0.65 o
   1   4   6        0.97        0.36      0.93 o
   2   4   6        0.71        0.88      0.68 o
   3   4   6        0.09        0.22      0.72 o
  -4   5   6        0.24       -0.10      0.73 o
  -3   5   6        6.06       10.04      0.96 o
  -2   5   6       73.13       81.60      1.94 o
  -1   5   6        3.11        4.22      0.92 o
   0   5   6        4.18        3.96      0.83 o
   1   5   6        0.63        0.59      1.00 o
  -2   6   6        0.00        0.23      0.88 o
  -1   6   6       11.56       12.63      1.14 o
   0  -8   7        0.68        1.07      1.16 o
   1  -8   7        0.06        0.09      0.74 o
   2  -8   7        8.76       10.56      1.32 o
  -2  -7   7        0.95        1.77      0.88 o
  -1  -7   7        9.92        8.14      0.98 o
   0  -7   7        0.07        0.17      0.76 o
   1  -7   7        2.52        2.22      0.75 o
   2  -7   7        0.04        0.33      0.90 o
   3  -7   7        3.34        3.60      1.18 o
   4  -7   7        1.73        1.17      1.11 o
  -3  -6   7        1.74        1.50      0.92 o
  -2  -6   7        0.28        0.22      0.82 o
  -1  -6   7        1.15        0.97      0.78 o
   0  -6   7        0.56        0.98      0.71 o
   1  -6   7        4.41        4.55      0.98 o
   2  -6   7        0.47        0.62      0.95 o
   3  -6   7        6.88        6.97      1.19 o
   4  -6   7        0.05        0.47      1.00 o
  -4  -5   7       17.59       23.17      1.31 o
  -3  -5   7        1.31        2.49      0.86 o
  -2  -5   7        0.22       -0.01      0.77 o
  -1  -5   7        3.16        2.85      0.98 o
   0  -5   7       22.91       22.39      1.58 o
   1  -5   7        3.58        4.20      0.71 o
   2  -5   7       12.96       13.65      1.97 o
   3  -5   7        5.08        5.58      0.83 o
   4  -5   7       50.47       61.93      9.73 o
   5  -5   7        1.89        3.01      0.83 o
  -4  -4   7        0.22        0.57      0.88 o
  -3  -4   7        0.40        0.22      0.75 o
  -2  -4   7        3.77        3.28      0.74 o
  -1  -4   7       21.84       21.76      0.91 o
   0  -4   7       15.28       14.88      0.82 o
   1  -4   7        5.29        5.57      0.65 o
   2  -4   7        0.01        0.16      0.57 o
   3  -4   7        0.53        0.62      0.63 o
   4  -4   7       29.02       32.31      1.22 o
   5  -4   7        0.54        0.63      0.73 o
  -5  -3   7        0.95        1.57      1.18 o
  -4  -3   7        3.09        3.24      1.19 o
  -3  -3   7        0.13        0.26      0.74 o
  -2  -3   7       28.86       29.91      1.14 o
  -1  -3   7        0.32        0.05      0.50 o
   0  -3   7        4.90        4.43      0.63 o
   1  -3   7        1.23        1.92      0.57 o
   2  -3   7        3.78        3.40      0.57 o
   3  -3   7        0.11        0.07      0.54 o
   4  -3   7        2.09        2.63      0.68 o
   5  -3   7        4.40        4.10      0.74 o
  -5  -2   7        1.33        1.17      1.12 o
  -4  -2   7        0.19        0.01      0.98 o
  -3  -2   7        2.36        2.50      0.92 o
  -2  -2   7      284.62      271.10     16.11 o
  -1  -2   7        0.09       -0.21      0.50 o
   0  -2   7        0.96        0.74      0.49 o
   1  -2   7        0.78        0.77      0.49 o
   2  -2   7       41.28       38.39      2.62 o
   3  -2   7        0.00        0.34      0.53 o
   4  -2   7        0.02       -0.07      0.84 o
   5  -2   7        0.06        0.34      0.93 o
  -5  -1   7        4.64        5.38      0.77 o
  -4  -1   7        0.01        0.19      0.59 o
  -3  -1   7       23.67       22.35      0.92 o
  -2  -1   7        0.01        0.26      0.52 o
  -1  -1   7        4.11        3.43      0.58 o
   0  -1   7        0.18        0.36      0.48 o
   1  -1   7        0.80        0.57      0.46 o
   2  -1   7        6.93        6.40      0.71 o
   3  -1   7        0.04        0.39      0.81 o
   4  -1   7        1.02        1.08      0.91 o
   5  -1   7        0.12       -0.15      0.95 o
  -5   0   7        0.39        1.03      0.68 o
  -4   0   7        4.60        4.05      0.64 o
  -3   0   7        2.41        2.88      0.49 o
  -2   0   7       27.49       24.48      1.42 o
  -1   0   7       72.89       64.88      1.18 o
   0   0   7        5.27        4.48      0.43 o
   1   0   7        0.02        0.17      0.44 o
   2   0   7        4.26        4.70      0.90 o
   3   0   7       12.09       13.38      1.24 o
   4   0   7        0.07        0.00      0.99 o
  -5   1   7        1.72        2.19      0.89 o
  -4   1   7       11.83        9.08      0.73 o
  -3   1   7        0.45        0.84      0.51 o
  -2   1   7        0.66        0.56      0.51 o
  -1   1   7        1.90        1.89      0.40 o
   0   1   7       26.59       27.21      1.53 o
   1   1   7       11.42        9.58      1.02 o
   2   1   7        1.30        1.89      0.83 o
   3   1   7        0.02        0.40      0.87 o
   4   1   7       13.33       12.38      1.39 o
  -5   2   7        0.45        0.34      0.84 o
  -4   2   7        0.99        1.56      0.88 o
  -3   2   7       11.51       11.63      0.98 o
  -2   2   7        5.13        5.15      0.67 o
  -1   2   7        1.06        1.76      0.61 o
   0   2   7        0.22        0.30      0.59 o
   1   2   7        0.42        0.41      0.78 o
   2   2   7        0.02        0.26      0.88 o
   3   2   7        1.31        1.72      0.99 o
  -5   3   7        1.63        2.58      1.04 o
  -4   3   7        0.53       -0.93      0.93 o
  -3   3   7       20.55       23.47      1.09 o
  -2   3   7        0.07        0.29      0.62 o
  -1   3   7        0.63        0.95      0.67 o
   0   3   7        0.00        0.28      0.65 o
   1   3   7       22.39       19.31      1.39 o
   2   3   7        0.08        0.06      0.90 o
   3   3   7        1.22        0.96      1.01 o
  -4   4   7        0.26        0.81      0.70 o
  -3   4   7        0.27        0.22      0.69 o
  -2   4   7        7.90       10.02      0.92 o
  -1   4   7        6.98        8.08      0.93 o
   0   4   7        0.43       -0.08      0.74 o
   1   4   7        0.45        0.71      0.74 o
  -2   5   7        0.64        0.97      0.83 o
  -1   5   7       11.83       13.95      1.18 o
  -1  -7   8        6.80        9.67      1.07 o
   0  -7   8        2.97        2.44      0.78 o
   1  -7   8        0.53        0.31      0.79 o
   2  -7   8        0.38        0.76      1.05 o
  -2  -6   8        0.68        2.02      0.92 o
  -1  -6   8        0.73        0.82      0.77 o
   0  -6   8        5.56        3.91      0.84 o
   1  -6   8        2.38        2.68      1.04 o
   2  -6   8        3.45        3.23      1.09 o
   3  -6   8        1.96        0.95      0.99 o
  -3  -5   8        7.41        8.31      1.65 o
  -2  -5   8        7.74        9.80      1.01 o
  -1  -5   8        0.15        0.14      0.76 o
   0  -5   8        0.01        0.09      0.67 o
   1  -5   8        0.15        0.00      0.64 o
   2  -5   8        0.44        0.11      0.70 o
   3  -5   8        1.47        1.35      0.75 o
   4  -5   8       15.54       16.46      3.30 o
  -4  -4   8        3.06        4.25      0.96 o
  -3  -4   8        9.79       12.26      1.06 o
  -2  -4   8        0.07       -0.21      0.72 o
  -1  -4   8       13.10       13.03      1.03 o
   0  -4   8        0.26        0.57      0.61 o
   1  -4   8       19.14       20.30      1.57 o
   2  -4   8        3.14        3.47      0.67 o
   3  -4   8       11.78       10.88      1.27 o
   4  -4   8        2.81        2.86      0.77 o
  -4  -3   8        4.12        4.82      0.98 o
  -3  -3   8        0.27        0.31      0.72 o
  -2  -3   8       10.72       10.30      1.28 o
  -1  -3   8        4.85        4.70      0.67 o
   0  -3   8        1.92        2.30      0.62 o
   1  -3   8        1.23        1.31      0.61 o
   2  -3   8        1.82        2.04      0.60 o
   3  -3   8        0.15        0.50      0.61 o
   4  -3   8        0.45        1.03      0.99 o
  -4  -2   8        0.76       -0.09      1.03 o
  -3  -2   8        7.61        7.51      0.89 o
  -2  -2   8        2.08        1.54      0.94 o
  -1  -2   8       34.46       34.94      1.12 o
   0  -2   8        8.20        8.70      0.76 o
   1  -2   8        5.25        5.24      0.69 o
   2  -2   8        2.22        2.40      0.66 o
   3  -2   8        0.57        0.40      0.88 o
   4  -2   8        0.17        0.58      1.01 o
  -5  -1   8       17.65       19.40      1.65 o
  -4  -1   8        3.11        2.02      1.08 o
  -3  -1   8        0.11        0.14      0.73 o
  -2  -1   8        3.60        3.22      0.62 o
  -1  -1   8      162.76      163.26      7.03 o
   0  -1   8        0.08        0.09      0.53 o
   1  -1   8        0.11       -0.25      0.88 o
   2  -1   8        2.64        1.83      0.94 o
   3  -1   8       15.75       14.94      1.36 o
   4  -1   8        0.02       -0.08      0.87 o
  -5   0   8        0.95        1.27      0.98 o
  -4   0   8        0.38        0.16      0.86 o
  -2   0   8        3.49        2.55      0.61 o
  -1   0   8        0.99        1.09      0.59 o
   0   0   8        2.48        2.25      0.91 o
   1   0   8        0.51        0.92      0.81 o
   2   0   8        0.24        0.68      0.85 o
   3   0   8        3.37        3.68      1.04 o
   4   0   8        0.72        1.45      1.08 o
  -4   1   8        0.27        0.25      0.75 o
  -3   1   8        4.07        4.69      0.85 o
  -2   1   8        0.31        0.53      0.53 o
  -1   1   8        2.75        2.42      0.88 o
   0   1   8       10.08       10.57      1.21 o
   1   1   8        1.31        1.23      0.88 o
   2   1   8        0.00        0.51      0.92 o
   3   1   8        0.55        0.59      1.00 o
  -4   2   8        0.22        0.63      0.89 o
  -3   2   8       15.67       14.91      0.92 o
  -2   2   8        0.40        0.57      0.61 o
  -1   2   8        1.45        1.00      0.60 o
   0   2   8        0.25        0.92      0.66 o
   1   2   8       11.54       10.32      1.86 o
   2   2   8        2.50        1.51      1.03 o
  -3   3   8        0.05       -0.34      0.64 o
  -2   3   8        4.89        4.87      0.77 o
  -1   3   8        0.20        0.60      0.71 o
   0   3   8        1.41        1.00      0.69 o
   1   3   8        0.51        0.41      0.66 o
   0  -6   9        1.28        1.95      0.84 o
   1  -6   9        0.19        0.07      1.08 o
   2  -6   9        0.11        0.97      0.75 o
  -2  -5   9        0.53       -0.16      0.83 o
  -1  -5   9        1.44        2.62      0.87 o
   0  -5   9        5.03        4.69      0.81 o
   1  -5   9        4.02        2.91      0.78 o
   2  -5   9        0.49        0.78      0.72 o
   3  -5   9        0.00        0.28      0.77 o
  -3  -4   9        1.69        1.71      0.88 o
  -2  -4   9        2.69        1.89      0.89 o
  -1  -4   9        1.39        1.79      1.08 o
   0  -4   9        3.63        3.69      0.77 o
   1  -4   9        3.23        2.98      0.72 o
   2  -4   9        1.53        1.31      0.69 o
   3  -4   9        0.04        0.33      0.69 o
  -3  -3   9        9.14       10.66      1.04 o
  -2  -3   9        0.43        0.64      1.10 o
  -1  -3   9        0.44        0.32      0.61 o
   0  -3   9        7.55        8.38      0.97 o
   1  -3   9        0.05        0.00      0.61 o
   2  -3   9        2.95        3.06      0.83 o
   3  -3   9        0.06       -0.27      1.07 o
  -3  -2   9        1.87        2.45      0.86 o
  -2  -2   9        0.30        0.79      1.07 o
  -1  -2   9       52.49       49.34      1.36 o
   0  -2   9        0.69        1.12      0.64 o
   1  -2   9        0.24        0.05      0.61 o
   2  -2   9        0.03       -0.49      0.94 o
   3  -2   9        4.70        4.58      1.21 o
  -4  -1   9        7.94        8.50      2.39 o
  -3  -1   9        2.13        3.24      1.10 o
  -2  -1   9       19.11       16.39      0.93 o
  -1  -1   9        2.23        2.92      0.68 o
   0  -1   9        7.76        7.67      1.16 o
   1  -1   9        2.28        2.93      1.03 o
   2  -1   9        1.35        1.50      1.07 o
   3  -1   9        1.52        1.43      1.03 o
  -3   0   9        0.05        0.45      1.04 o
  -2   0   9        0.08        0.02      0.58 o
  -1   0   9        9.67       11.59      1.22 o
   0   0   9       45.95       48.99      2.08 o
   1   0   9        0.07        0.25      0.97 o
   2   0   9        0.00       -0.03      0.97 o
  -2   1   9        0.63        0.42      0.81 o
  -1   1   9        0.11        0.00      0.89 o
   0   1   9        1.16        1.74      0.99 o
   1   1   9        3.22        3.90      1.10 o
  -2   2   9        2.37        1.94      1.01 o
  -1   2   9        0.40        0.95      1.00 o
   0   2   9        0.07        0.37      1.01 o
   0  -4  10        0.08        0.06      0.74 o
   1  -4  10        1.64        1.04      0.71 o
  -1  -3  10        0.59        0.71      1.06 o
   0  -3  10        0.70        0.69      0.66 o
   1  -3  10        2.35        2.05      0.71 o
  -2  -2  10        1.58        1.67      0.98 o
  -1  -2  10        0.04       -0.32      0.64 o
   0  -2  10        2.54        3.01      1.13 o
   1  -2  10        0.11        0.36      1.01 o
  -1  -1  10        0.03        0.01      0.90 o
   0  -1  10       47.32       49.87      2.22 o
 
